# Supplementary material for: Nicotinamide riboside for peripheral artery disease: the NICE randomized clinical trial
Source: Nat Commun. 2024 Jun 13;15:5046. doi: 10.1038/s41467-024-49092-5 (PMC11176364; doi:10.1038/s41467-024-49092-5)
Supplement: Supplementary file 4 — Source data file [file 41467_2024_49092_MOESM4_ESM.xlsx]

## Sheet: Figure 2A
Figure 2A
	Group	LSMeans	SE
	NR alone	7	8.69
	NR + Resveratrol	-6.93	7.84
	Placebo	-10.58	8.45

## Sheet: Figure 2B
Figure 2B
	Group	LSMeans	SE
	NR alone	4.78	8.28
	NR + Resveratrol	2.99	7.67
	Placebo	-17.64	8.03

## Sheet: Figure 2C
Figure 2C
	Group	LSMeans	SE
	NR alone	16.45	9.98
	NR + Resveratrol	12.3	10.09
	Placebo	-14.58	8.86
